# Supplementary material for: Fabrication of Nanofibers Based on Hydroxypropyl Starch/Polyurethane Loaded with the Biosynthesized Silver Nanoparticles for the Treatment of Pathogenic Microbes in Wounds
Source: Polymers (Basel). 2022 Jan 13;14(2):318. doi: 10.3390/polym14020318 (PMC8779972; doi:10.3390/polym14020318)
Supplement: Supplementary file 1 [file polymers-14-00318-s001.zip]

Archive with 1 entries (1 files):
- polymers-1543372-supplementary-done.pdf
